# Supplementary material for: CTGF knockdown in Vero cells reduces autophagy and adhesion and promotes short-term suspension adaptation
Source: Front Bioeng Biotechnol. 2026 Mar 17;14:1777187. doi: 10.3389/fbioe.2026.1777187 (PMC13035795; doi:10.3389/fbioe.2026.1777187)
Supplement: Supplementary file 3 [file Table1.xlsx]

## Sheet: Sheet1
Gene name	Primer Sequence(5’ -3’ )	Fragment Size/bp
ATG13	F:AGTGGGGGCTTTTGTCAACA	105
	R:TCCGTATCCTCCAGCTCCAA
ATG14	F:AACGGAGACACCAGCATCAG	83
	R:ACCCAGCTGTAGTAGGCAGA
BECN1	F:GGACACTCAGCTCAACGTCA	164
	R:TTTCCACGTCTTCCAGCTCC
ATG7	F:GCAGCTCATCGAAAGCCATG	112
	R:AGCAGCATTGATGACCAGCT
ATG10	F:ACTGCAGCAGTGTCCAAAGT	177
	R:CCATGGTCCCTGTAGCAGTC
ATG5	F:TGCAGATGGACAGTTGCACA	151
	R:TGCAGATGGACAGTTGCACA
ATG12	F:AGGACTTACGGAGGTCTCCC	170
	R:GCTCTACCGCCCACTTCTTT
ATG4A	F：CAGATGCTGGTTGGGGATGT	99
	R:GTTTCTCCCAGCTCCAGTCC
ATG4C	F:ACTGGTCAGATGCTCTTGGC	163
	R:TTTCCCCTGAAAGCGATGCT
BNIP3	F:AGCGTCATGAAGAAAGGGGG	91
	R:ATCCGATGGCCAGCAAATGA
RASGEF1B	F:ATGCAGTGTCTGATCCGCAA	93
	R:AACTGTGAGCCGATCTGTGG
GADD45A	F:TCAGCAAAGCCCTGAGTCAG	126
	R:CATCTCTGTCGTCGTCCTCG
ERRFI1	F:AAAGTCCAGCTTGCCTCCTC	114
	R:GAAGCACAAACCCCGTTCAC
DUSP6	F:CTCTACGACGAGAGCAGCAG	92
	R:CAACCCTCGTCCTTGAGCTT
PPP1R15A	F:AACACTGGGCCTGAAAACCA	94
	R:GCTGGTTGCTTCTTGCTCAC
CTGF	F:AGAGCAGCTGCAAGTACCAG	141
	R:ACTCCTCACAGCATTTCCCG
FAM71A	F:TAGCAGGTGCCTTGAGTGTG	150
	R:CCTTTGTGCTGTTTGGAGCC
DUSP10	F:AACAAGAGTCACCTGCCGAG	150
	R:GACAGTGATCTTGCCCTGCT
CHOP	F:AGTGGCACAGCTAGCTGAAG	81
	R:CGACGAGTCGCCTCTACTTC
NR4A3	F:CAACTACGAACTCAAGCCCTCCTG	139
	R:TTGATGCTGCTGCTGGTGATGG
KLF6	F:AACTCAGATGTCAGCAGCGAATCC	141
	R:AGAAGATGGAGGCGTGGAGGTG
HES1	F:CTGGAGAGGCAGCTAAGGTGTTTG	134
	R:GCCGCTGTTGCTGGTGTAGAC
DUSP5	F:TCTCCCGTTCACCCACCATCTG	106
	R:GGCGAGACCATACTCCTCCTCTG
FOSB	F:TCTGTCTTCGGTGGACTCCTTCG	129
	R:TGGAGGTCCTGGCTGGTTGTG
EGR3	F:CACCACTCACATCCGCACTCATAC	142
	R:ACCGCCCTTCTCCGCCTTC
EGR2	F:CACAGCCTCATCCAGCGTCAC	110
	R:GAGAGTACAGGTGGTCCAGGTCAG
CHAC1	F:GAAACGACGGCGACCCTCAAG	122
	R:CCAGAAACGGCGGCTGTAACC
GDF15	F:ACGCTACGAGGACCTGCTGAC	110
	R:GCCGCACTTCTGGTGTGAGTATC
KLF6	F:AACTCAGATGTCAGCAGCGAATCC	141
	R:AGAAGATGGAGGCGTGGAGGTG
ATF3	F:AAGAAGAGCTGAGGTTTGCCATCC	82
	R:TCGCTGACCGTGACTGACTCC
TINAG	F:CATGGCAAGCAGGTCTGATGG	109
	R:GACTCTGTATGGAGGAGAACATTGG
GAPDH	F:GATTTGGTCGTATTGGGCGC	169
	R:TTCCCGTTCTCAGCCTTCAC
